# Supplementary material for: Amphetamine-like Deferiprone and Clioquinol Derivatives as Iron Chelating Agents
Source: Molecules. 2024 Sep 5;29(17):4213. doi: 10.3390/molecules29174213 (PMC11397356; doi:10.3390/molecules29174213)
Supplement: Supplementary file 1 [file molecules-29-04213-s001.zip]

Archive with 1 entries (1 files):
- molecules-3120714-supplementary.pdf
